# Supplementary material for: Heme Oxygenase-1 Exerts Antiviral Activity against Hepatitis A Virus In Vitro
Source: Pharmaceutics. 2021 Aug 9;13(8):1229. doi: 10.3390/pharmaceutics13081229 (PMC8401830; doi:10.3390/pharmaceutics13081229)
Supplement: Supplementary file 1 [file pharmaceutics-13-01229-s001.zip]

Archive with 1 entries (1 files):
- pharmaceutics-1328541-supplementary.pdf
